# Supplementary material for: Rulers of the Open Sky at Risk: Climate-Driven Habitat Shifts of Three Conservation-Priority Raptors in the Eastern Himalayas
Source: Biology (Basel). 2025 Oct 8;14(10):1376. doi: 10.3390/biology14101376 (PMC12562076; doi:10.3390/biology14101376)
Supplement: Supplementary file 1 [file biology-14-01376-s001.zip]

Archive with 1 entries (1 files):
- biology-3839566-supplementary.pdf
